# Supplementary material for: Identification and In Vivo Validation of Unique Anti-Oncogenic Mechanisms Involving Protein Kinase Signaling and Autophagy Mediated by the Investigational Agent PV-10
Source: Cancers (Basel). 2024 Apr 16;16(8):1520. doi: 10.3390/cancers16081520 (PMC11048188; doi:10.3390/cancers16081520)
Supplement: Supplementary file 1 [file cancers-16-01520-s001.zip]

Archive with 1 entries (1 files):
- cancers-2926326-supplementary.pdf
